# Supplementary material for: Effects of salinity on photosynthetic traits, ion homeostasis and nitrogen metabolism in wild and cultivated soybean
Source: PeerJ. 2019 Dec 9;7:e8191. doi: 10.7717/peerj.8191 (PMC6907091; doi:10.7717/peerj.8191)
Supplement: Data S2 [file peerj-07-8191-s002.csv]

		Shoot height Descriptive
Shoot height W	Treatments	N		Mean	Std. Deviation	Std. Error
	1	3		90.8	4.66	2.69
	2	3		86.2	3.7	2.14
	3	3		83.22	6.06	3.5
	4	3		79.3	1.21	0.7
	5	3		82.52	7.31	4.22
	6	3		77.63	4.25	2.46
	7	3		74.3	2.07	1.19
	Total	21		82	6.5	1.42
Shoot height C
	1	3		75.33	3.96	2.28
	2	3		58.63	3.82	2.21
	3	3		52.17	3.57	2.06
	4	3		49	3.5	2.02
	5	3		53.73	5.92	3.42
	6	3		46.57	3.72	2.15
	7	3		38.77	5.03	2.91
	Total	21		75.33	3.96	2.28
	Tests of Between-Subjects Effects
Source	Dependent	Type	III	df	Mean	F	Sig.
	Variable	Sum of			Square
		Squares
Corrected Model	W	547.42		6	91.24	4.27	0.01
	C	2370.77		6	395.13	21.36	0
Intercept	W	141187.6		1	141187.6	6614.99	0
	C	60010.99		1	60010.99	3243.84	0
Treatment	W	547.42		6	91.24	4.27	0.01
	C	2370.77		6	395.13	21.36	0
Error	W	298.81		14	21.34
	C	259		14	18.5
Total	W	142033.84		21
	C	62640.76		21
Corrected Total	W	846.23		20
	C	2629.77		20
a. R Squared = .647 (Adjusted R Squared = .496)
b. R Squared = .902 (Adjusted R Squared = .859)
		Multivariate Tests
Effect		Value	F	Hypothesis	Error	Sig.
				df	df
Intercept	Pillai's Trace	0.998603	4645.017	2	13	2.78E-19
	Wilks' Lambda	0.001397	4645.017	2	13	2.78E-19
	Hotelling's Trace	714.618	4645.017	2	13	2.78E-19
	Roy's Largest Root	714.618	4645.017	2	13	2.78E-19
Treatment	Pillai's Trace	1.001197	2.338924	12	28	0.031414268
	Wilks' Lambda	0.07618	5.683378	12	26	0.000105827
	Hotelling's Trace	11.11113	11.11113	12	24	4.61E-07
	Roy's Largest Root	11.01895	25.71088	6	14	8.54E-07
a. Exact statistic
b. The statistic is an upper bound on F that yields lower bound on the significance level.
c. Design: Intercept + Treatment
		Shoot height Duncan
Shoot height	Treatments	N	Subset
W			1	2	3
	7	3	74.3
	6	3	77.6333	77.6333
	4	3	79.3	79.3
	5	3	82.5167	82.5167	82.5167
	3	3		83.2167	83.2167
	2	3		86.2	86.2
	1	3			90.8
	Sig.		0.063	0.058	0.061
	"Means for groups in homogeneous subsets are displayed. Based on
	observed means. The error term is Mean Square(Error) = 21.344."
	Treatment	N	Subset
			1	2	3	4
Shoot height
	7	3	38.7667
C	6	3		46.5667
	4	3		49
	3	3		52.1667	52.1667
	5	3		53.7333	53.7333
	2	3			58.6333
	1	3				75.3333
	Sig.		1	0.08	0.101	1
"Means for groups in homogeneous subsets are displayed. Based on observed means.
The error term is Mean Square(Error) = 18.500."
		Root length descriptive
Root length W	Treatments	N		Mean	Std. Deviation	Std. Error
	1	3		31.77	1.75	1.01
	2	3		32.4	0.79	0.46
	3	3		32.4	1.8	1.04
	4	3		30.77	2.98	1.72
	5	3		29.7	2.86	1.65
	6	3		29.13	1.95	1.13
	7	3		28.07	2.28	1.32
	Total	21		30.6	2.43	0.53
Root length C
	1	3		33.07	3.42	1.97
	2	3		29.9	2.07	1.19
	3	3		29.37	3.6	2.08
	4	3		28.77	1.62	0.93
	5	3		29.37	3.01	1.74
	6	3		25.47	2.38	1.37
	7	3		24.37	1.99	1.15
	Total	21		28.61	3.55	0.77
	Tests of Between-Subjects Effects (Root length)
Source	Dependent	Type	III	df	Mean	F	Sig.
	Variable	Sum of			Square
		Squares
Corrected Model	W	51.74		6	8.62	1.83	0.16
	C	151.75		6	25.29	3.53	0.02
Intercept	W	19669.68		1	19669.68	4174.46	0
	C	17194.32		1	17194.32	2400.01	0
Treatment	W	51.74		6	8.62	1.83	0.16
	C	151.75		6	25.29	3.53	0.02
Error	W	65.97		14	4.71
	C	100.3		14	7.16
Total	W	19787.39		21
	C	17446.37		21
Corrected Total	W	117.71		20
	C	252.05		20
a. R Squared = .440 (Adjusted R Squared = .199)
b. R Squared = .602 (Adjusted R Squared = .432)
		Multivariate Tests
Effect		Value	F	Hypothesis	Error	Sig.
				df	df
Intercept	Pillai's Trace	1	2903.12	2	13	0
	Wilks' Lambda	0	2903.12	2	13	0
	Hotelling's Trace	446.63	2903.12	2	13	0
	Roy's Largest Root	446.63	2903.12	2	13	0
Treatment	Pillai's Trace	0.84	1.7	12	28	0.12
	Wilks' Lambda	0.27	1.97	12	26	0.07
	Hotelling's Trace	2.21	2.21	12	24	0.05
	Roy's Largest Root	1.99	4.65	6	14	0.01
a. Exact statistic
b. The statistic is an upper bound on F that yields a lower bound on the significance
level.
c. Design: Intercept + Treatment
		Root length Duncan,a
Root length W	Treatments	N	Subset
			1	2
	T7	3	28.07
	T6	3	29.13	29.13
	T5	3	29.7	29.7
	T4	3	30.77	30.77
	T1	3	31.77	31.77
	T2	3		32.4
	T3	3		32.4
	Sig.		0.08	0.12
	"Means for groups in homogeneous subsets are displayed. Based on
	observed means. The error term is Mean Square(Error) = 4.712."
	Treatment	N	Subset
			1	2	3
Root length C
	7	3	24.367
	6	3	25.467	25.467
	4	3	28.767	28.767	28.767
	3	3	29.367	29.367	29.367
	5	3	29.367	29.367	29.367
	2	3		29.9	29.9
	1	3			33.067
	Sig.		0.056	0.086	0.095
"Means for groups in homogeneous subsets are displayed. Based on observed means.
The error term is Mean Square(Error) = 7.164."
		Shoot FW descriptive
Shoot FW- W	Treatments	N	Mean		Std. Deviation	Std. Error
	1	3	10.67		2.05	1.18
	2	3	9.73		0.42	0.24
	3	3	8.77		1.82	1.05
	4	3	8.53		0.55	0.32
	5	3	9.13		0.57	0.33
	6	3	8		1.04	0.6
	7	3	7.67		3.38	1.95
	Total	21	8.93		1.74	0.38
Shoot FW- C
	1	3	38.77		5.82	3.36
	2	3	32.9		3.9	2.25
	3	3	29.47		2.65	1.53
	4	3	27.77		3.52	2.03
	5	3	32.57		3.79	2.19
	6	3	25.77		4.37	2.52
	7	3	21.43		5.64	3.26
	Total	21	29.81		6.45	1.41
	Tests of Between-Subjects Effects				(Shoot FW)
Source	Dependent	Type	III	df	Mean	F	Sig.
	Variable	Sum of			Square
		Squares
Corrected Model	W	19.043a		6	3.174	1.066	0.427
	C	564.538b		6	94.09	4.919	0.007
Intercept	W	1674.107		1	1674.107	562.32	0
	C	18660.762		1	18660.762	975.617	0
Treatment	W	19.043		6	3.174	1.066	0.427
	C	564.538		6	94.09	4.919	0.007
Error	W	41.68		14	2.977
	C	267.78		14	19.127
Total	W	1734.83		21
	C	19493.08		21
Corrected Total	W	60.723		20
	C	832.318		20
a. R Squared = .314 (Adjusted R Squared = .019)
b. R Squared = .678 (Adjusted R Squared = .540)
	Multivariate Tests		(Shoot FW)
Effect		Value	F	Hypothesis	Error	Sig.
				df	df
Intercept	Pillai's Trace	0.993	8.876E2a	2	13	0
	Wilks' Lambda	0.007	8.876E2a	2	13	0
	Hotelling's Trace	136.549	8.876E2a	2	13	0
	Roy's Largest Root	136.549	8.876E2a	2	13	0
Treatment	Pillai's Trace	0.768	1.453	12	28	0.201
	Wilks' Lambda	0.243	2.229a	12	26	0.042
	Hotelling's Trace	3.073	3.073	12	24	0.009
	Roy's Largest Root	3.059	7.138b	6	14	0.001
a. Exact statistic
b. The statistic is an upper bound on F that yields lower bound on the significance level.
c. Design: Intercept + Treatment
		Shoot FW Duncan
Shoot FW-W	Treatments	N	Subset
			1
	7	3	1
	6	3	7.6667
	4	3	8
	5	3	8.5333
	3	3	8.7667
	2	3	9.1333
	1	3	9.7333
	Sig.		10.6667
	"Means for groups in homogeneous subsets are displayed. Based on
	observed means. The error term is Mean Square(Error) = 2.977."
	Treatment	N	Subset
			1	2	3
Shoot FW- C
	7	3	21.4333
	6	3	25.7667	25.7667
	4	3	27.7667	27.7667
	3	3	29.4667	29.4667
	5	3		32.5667	32.5667
	2	3		32.9	32.9
	1	3			38.7667
	Sig.		0.056	0.091	0.121
"Means for groups in homogeneous subsets are displayed. Based on observed means.
The error term is Mean Square(Error) = 19.127."
		Root FW descriptive
Root FW- W	Treatments	N		Mean	Std. Deviation	Std. Error
	1	3		3.9	1.37	0.79
	2	3		3.8	0.95	0.55
	3	3		3.7	0.36	0.21
	4	3		3.23	0.35	0.2
	5	3		3.47	0.72	0.42
	6	3		3.2	0.62	0.36
	7	3		2.73	0.47	0.27
	Total	21		3.43	0.76	0.16
Root FW- C
	1	3		13.3	1.06	0.61
	2	3		12.7	1.49	0.86
	3	3		11.97	0.68	0.39
	4	3		10.23	0.55	0.32
	5	3		12	0.87	0.5
	6	3		9.8	5.38	3.11
	7	3		8.87	5.33	3.07
	Total	21		11.27	2.94	0.64
	Tests of Between-Subjects Effects (Root FW)
Source	Dependent	Type	III	df	Mean	F	Sig.
	Variable	Sum of			Square
		Squares
Corrected Model	W	3.027a		6	0.504	0.843	0.558
	C	48.587b		6	8.098	0.911	0.515
Intercept	W	247.543		1	247.543	413.557	0
	C	2665.693		1	2665.693	299.853	0
Treatment	W	3.027		6	0.504	0.843	0.558
	C	48.587		6	8.098	0.911	0.515
Error	W	8.38		14	0.599
	C	124.46		14	8.89
Total	W	258.95		21
	C	2838.74		21
Corrected Total	W	11.407		20
	C	173.047		20
a. R Squared = .265 (Adjusted R Squared = -.050)
b. R Squared = .281 (Adjusted R Squared = -.027)
		Multivariate Tests	(Root FW)
Effect		Value	F	Hypothesis	Error	Sig.
				df	df
Intercept	Pillai's Trace	0.977	2.814E2a	2	13	0
	Wilks' Lambda	0.023	2.814E2a	2	13	0
	Hotelling's Trace	43.287	2.814E2a	2	13	0
	Roy's Largest Root	43.287	2.814E2a	2	13	0
Treatment	Pillai's Trace	0.4	0.582	12	28	0.838
	Wilks' Lambda	0.606	.617a	12	26	0.809
	Hotelling's Trace	0.641	0.641	12	24	0.787
	Roy's Largest Root	0.627	1.462b	6	14	0.261
a. Exact statistic
b. The statistic is an upper bound on F that yields lower bound on the significance level.
c. Design: Intercept + Treatment
			Root FW Duncan
Root FW-W	Treatments	N	Subset
			1
	7	3	1
	6	3	2.7333
	4	3	3.2
	5	3	3.2333
	3	3	3.4667
	2	3	3.7
	1	3	3.8
	Sig.		3.9
	"Means for groups in homogeneous subsets are displayed. Based on
	observed means. The error term is Mean Square(Error) = .599."
	Treatment	N	Subset
Root FW- C			1
	7	3	8.8667
	6	3	9.8
	4	3	10.2333
	3	3	11.9667
	5	3	12
	2	3	12.7
	1	3	13.3
	Sig.		0.127
"Means for groups in homogeneous subsets are displayed. Based on observed means.
The error term is Mean Square(Error) = 8.890."
		Shoot DW descriptive
Shoot DW- W	Treatments	N		Mean	Std. Deviation		Std. Error
	1	3		2.6	0.7		0.4
	2	3		2.37	0.2		0.11
	3	3		2.32	0.11		0.06
	4	3		2.23	0.31		0.18
	5	3		2	0.3		0.17
	6	3		1.9	0.36		0.21
	7	3		1.29	0.64		0.37
	Total	21		2.1	0.54		0.12
Shoot DW- C
	1	3		8.03	0.74		0.43
	2	3		6.83	0.35		0.2
	3	3		6.17	0.84		0.48
	4	3		5.4	0.85		0.49
	5	3		6.03	0.42		0.24
	6	3		5.07	0.85		0.49
	7	3		4.57	1.44		0.83
	Total	21		6.01	1.31		0.29
	Tests of Between-Subjects Effects (Shoot DW)
Source	Dependent	Type	III	df	Mean	F	Sig.
	Variable	Sum of			Square
		Squares
Corrected Model	W	3.295a		6	0.549	3.062	0.04
	C	24.426b		6	4.071	5.632	0.004
Intercept	W	92.862		1	92.862	517.791	0
	C	759.604		1	759.604	1.05E+03	0
Treatment	W	3.295		6	0.549	3.062	0.04
	C	24.426		6	4.071	5.632	0.004
Error	W	2.511		14	0.179
	C	10.12		14	0.723
Total	W	98.668		21
	C	794.15		21
Corrected Total	W	5.806		20
	C	34.546		20
a. R Squared = .568 (Adjusted R Squared = .382)
b. R Squared = .707 (Adjusted R Squared = .582)
		Multivariate Tests		(Shoot DW)
Effect			Value	F	Hypothesis	Error	Sig.
					df	df
Intercept	Pillai's Trace		0.99	514.26	2	13	0
	Wilks' Lambda		0.01	514.26	2	13	0
	Hotelling's Trace		79.12	514.26	2	13	0
	Roy's Largest Root		79.12	514.26	2	13	0
Treatment	Pillai's Trace		1.03	2.49	12	28	0.02
	Wilks' Lambda		0.2	2.73	12	26	0.02
	Hotelling's Trace		2.95	2.95	12	24	0.01
	Roy's Largest Root		2.48	5.78	6	14	0
a. Exact statistic
b. The statistic is an upper bound on F that yields lower bound on the significance level.
c. Design: Intercept + Treatment
		Shoot DW- Duncan,a
Shoot DW- W	Treatments	N	Subset
			1	2
	H-AS	3	1.29
	M-AS	3	1.9	1.9
	L-AS	3	2	2
	H-NS	3		2.2333
	M-NS	3		2.3233
	L-NS	3		2.3733
	CK	3		2.6
	Sig.		0.071	0.09
	"Means for groups in homogeneous subsets are displayed. Based on
	observed means. The error term is Mean Square(Error) =.179"
	Treatment	N	Subset
			1	2	3	4
Shoot DW- C
	H-AS	3	4.5667
	M-AS	3	5.0667
	L-AS	3	5.4	5.4
	H-NS	3	6.0333	6.0333
	M-NS	3	6.1667	6.1667
	L-NS	3		6.8333	6.8333
	CK	3			8.0333
	Sig.		0.054	0.076	0.106
"Means for groups in homogeneous subsets are displayed. Based on observed means.
The error term is Mean Square(Error) = .723."
		Root DW descriptive
Root DW- W	Treatments	N		Mean	Std. Deviation	Std. Error
	1		0.7	3		0.23	0.13
	2		0.57	3		0.1	0.06
	3		0.49	3		0.06	0.03
	4		0.49	3		0.14	0.08
	5		0.5	3		0.08	0.05
	6		0.45	3		0.1	0.06
	7		0.38	3		0.07	0.04
	Total		0.51	21		0.14	0.03
Root DW- C
	1		2.34	3		0.46	0.26
	2		1.74	3		0.22	0.13
	3		1.68	3		0.44	0.25
	4		1.36	3		0.06	0.04
	5		1.45	3		0.25	0.14
	6		1.23	3		0.13	0.07
	7		0.89	3		0.15	0.08
	Total		1.53	21		0.49	0.11
	Tests of Between-Subjects Effects
Source	Dependent	Type	III	df	Mean	F	Sig.
	Variable	Sum of			Square
		Squares
Corrected Model	W	.185a		6	0.031	2.049	0.126
	C	3.741b		6	0.623	7.887	0.001
Intercept	W	5.483		1	5.483	364.229	0
	C	48.975		1	48.975	619.607	0
Treatment	W	0.185		6	0.031	2.049	0.126
	C	3.741		6	0.623	7.887	0.001
Error	W	0.211		14	0.015
	C	1.107		14	0.079
Total	W	5.878		21
	C	53.823		21
Corrected Total	W	0.396		20
	C	4.847		20
a. R Squared = .468 (Adjusted R Squared = .239)
b. R Squared = .772 (Adjusted R Squared = .674)
		Multivariate Tests (Root DW)
Effect		Value	F	Hypothesis	Error	Sig.
				df	df
Intercept	Pillai's Trace	0.982	3.617E2a	2	13	0
	Wilks' Lambda	0.018	3.617E2a	2	13	0
	Hotelling's Trace	55.651	3.617E2a	2	13	0
	Roy's Largest Root	55.651	3.617E2a	2	13	0
Treatment	Pillai's Trace	0.823	1.632	12	28	0.139
	Wilks' Lambda	0.21	2.560a	12	26	0.022
	Hotelling's Trace	3.601	3.601	12	24	0.004
	Roy's Largest Root	3.556	8.297b	6	14	0.001
a. Exact statistic
b. The statistic is an upper bound on F that yields lower bound on the significance level.
c. Design: Intercept + Treatment
		Duncan (Root DW)
Root DW-W	Treatments	N	Subset
			1	2
	7	3	0.3767
	6	3	0.4533
	4	3	0.4867	0.4867
	5	3	0.4933	0.4933
	3	3	0.4967	0.4967
	2	3	0.57	0.57
	1	3		0.7
	Sig.		0.105	0.073
	"Means for groups in homogeneous subsets are displayed. Based on
	observed means. The error term is Mean Square(Error) =.015."
	Treatment	N	Subset
Root DW- C			1	2	3	4
	7	3	0.8933
	6	3	1.2333	1.2333
	4	3	1.36	1.36
	3	3		1.4467
	5	3		1.6767
	2	3		1.7433
	1	3			2.3367
	Sig.		0.073	0.063	1
"Means for groups in homogeneous subsets are displayed. Based on observed means.
The error term is Mean Square(Error) = .079."
		Mn2+ -descriptive
Mn2+-W	Treatments	N		Mean	Std. Deviation	Std. Error
	T1	0.12		3	0.02	0.01
	T2	0.11		3	0.01	0
	T3	0.1		3	0.01	0.01
	T4	0.09		3	0	0
	T5	0.1		3	0.02	0.01
	T6	0.1		3	0.02	0.01
	T7	0.09		3	0.02	0.01
	Total	0.1		21	0.02	0
Mn2+-C
	T1	0.12		3	0	0
	T2	0.11		3	0.01	0.01
	T3	0.09		3	0.01	0
	T4	0.08		3	0	0
	T5	0.09		3	0.01	0
	T6	0.08		3	0	0
	T7	0.06		3	0.01	0.01
	Total	0.09		21	0.02	0
	Tests of Between-Subjects Effects (Mn2+)
Source	Dependent	Type	III	df	Mean	F	Sig.
	Variable	Sum of			Square
		Squares
Corrected Model	W	0		6	0	1.59	0.22
	C	0.01		6	0	28.45	0
Intercept	W	0.22		1	0.22	1094.38	0
	C	0.17		1	0.17	3858.29	0
Treatment	W	0		6	0	1.59	0.22
	C	0.01		6	0	28.45	0
Error	W	0		14	0
	C	0		14	0
Total	W	0.22		21
	C	0.18		21
Corrected Total	W	0		20
	C	0.01		20
a. R Squared = .405 (Adjusted R Squared = .149)
b. R Squared = .924 (Adjusted R Squared = .892)
			Multivariate Tests (Mn2+)
Effect			Value	F	Hypothesis	Error	Sig.
					df	df
Intercept	Pillai's Trace		1	1889.75	2	13	0
	Wilks' Lambda		0	1889.75	2	13	0
	Hotelling's Trace		290.73	1889.75	2	13	0
	Roy's Largest Root		290.73	1889.75	2	13	0
Treatment	Pillai's Trace		0.99	2.29	12	28	0.03
	Wilks' Lambda		0.07	6.01	12	26	0
	Hotelling's Trace		12.36	12.36	12	24	0
	Roy's Largest Root		12.29	28.68	6	14	0
a. Exact statistic
b. The statistic is an upper bound on F that yields lower bound on the significance level.
c. Design: Intercept + Treatment
			Mn2+- Duncan
Mn2+- W	Treatments	N	Subset
			1
	7	3	0.09
	4	3	0.09	0.09
	6	3	0.1	0.1
	5	3	0.1	0.1
	3	3	0.1	0.1
	2	3	0.11	0.11
	1	3		0.12
	Sig.		0.09	0.08
	"Means for groups in homogeneous subsets are displayed. Based on
	observed means. The error term is Mean Square(Error) = 000."
	Treatment	N	Subset
Mn2+- C			1	2	3	4	5
	7	3	0.06
	6	3		0.08
	4	3		0.08	0.08
	3	3			0.09
	5	3			0.09
	2	3				0.11
	1	3					0.12
	Sig.		0.06
Means for groups in homogeneous subsets are displayed. Based on observed means. The
error term is Mean Square(Error) = 4.39E-005.
		B3+ -descriptive
B3+ -W	Treatments	N		Mean	Std. Deviation	Std. Error
	T1	0.34	3		0.01	0.01
	T2	0.37	3		0	0
	T3	0.46	3		0.03	0.01
	T4	0.54	3		0.04	0.02
	T5	0.39	3		0.01	0.01
	T6	0.57	3		0.01	0.01
	T7	0.61	3		0.01	0.01
	Total	0.47		21	0.1	0.02
B3+ -C
	T1	0.28	3		0.02	0.01
	T2	0.32	3		0.01	0.01
	T3	0.39	3		0.02	0.01
	T4	0.43	3		0.04	0.03
	T5	0.33	3		0.02	0.01
	T6	0.41	3		0.01	0.01
	T7	0.46	3		0.01	0.01
	Total	0.37		21	0.06	0.01
	Tests of Between-Subjects Effects (B3+ )
Source	Dependent	Type	III	df	Mean	F	Sig.
	Variable	Sum of			Square
		Squares
Corrected Model	W	0.21		6	0.03	92.05	0
	C	0.08		6	0.01	25.97	0
Intercept	W	4.59		1	4.59	12335.69	0
	C	2.95		1	2.95	6006.06	0
Treatment	W	0.21		6	0.03	92.05	0
	C	0.08		6	0.01	25.97	0
Error	W	0.01		14	0
	C	0.01		14	0
Total	W	4.8		21
	C	3.04		21
Corrected Total	W	0.21		20
	C	0.08		20
a. R Squared = .975 (Adjusted R Squared = .965)
b. R Squared = .918 (Adjusted R Squared = .882)
			Multivariate Tests (B3+)
Effect			Value	F	Hypothesis	Error	Sig.
				df	df
Intercept	Pillai's Trace		1	5735.07	2	13	0
	Wilks' Lambda		0	5735.07	2	13	0
	Hotelling's Trace		882.32	5735.07	2	13	0
	Roy's Largest Root		882.32	5735.07	2	13	0
Treatment	Pillai's Trace		1.57	8.61	12	28	0
	Wilks' Lambda		0.01	20.52	12	26	0
	Hotelling's Trace		44.74	44.74	12	24	0
	Roy's Largest Root		43.27	100.96	6	14	0
a. Exact statistic
b. The statistic is an upper bound on F that yields lower bound on the significance level.
c. Design: Intercept + Treatment
				B3+ -Duncan
B3+ -W	Treatment	N		Subset
	s
			1	2	3	4	5
	T1	3	0.34
	T2	3		0.37
	T5	3		0.39
	T3	3			0.46
	T4	3				0.54
	T6	3				0.57
	T7	3					0.61
	Sig.		1	0.38	1	0.08	1
	"Means for groups in homogeneous subsets are displayed. Based on
	observed means. The error term is Mean Square(Error) =000."
	Treatment	N		Subset
B3+ - C			1	2	3	4
	1	3	0.28
	2	3	0.32	0.32
	5	3		0.33
	3	3			0.39
	6	3			0.41
	4	3			0.43	0.43
	7	3				0.46
	Sig.		0.08	0.46	0.06	0.11
"Means for groups in homogeneous subsets are displayed. Based on observed means.
The error term is Mean Square(Error) = .000."
		Fe3+ Descriptive
Fe3+ W	Treatments	Mean		N	Std. Deviation	Std. Error
	T1	0.06		3	0.01	0
	T2	0.13		3	0	0
	T3	0.09		3	0	0
	T4	0.08		3	0.02	0.01
	T5	0.16		3	0.09	0.05
	T6	0.1		3	0.02	0.01
	T7	0.08		3	0	0
	Total	0.1		21	0.04	0.01
Fe3+ C
	T1	0.06		3	0.01	0.01
	T2	0.09		3	0	0
	T3	0.05		3	0	0
	T4	0.05		3	0	0
	T5	0.12		3	0.05	0.03
	T6	0.05		3	0	0
	T7	0.04		3	0.02	0.01
	Total	0.06		21	0.03	0.01
	Tests of Between-Subjects Effects (Fe3+				)
Source	Dependent	Type	III	df	Mean	F	Sig.
	Variable	Sum of			Square
		Squares
Corrected Model	W	0.02		6	0	2.85	0.05
	C	0.01		6	0	5.17	0.01
Intercept	W	0.21		1	0.21	169.93	0
	C	0.09		1	0.09	187.16	0
Treatment	W	0.02		6	0	2.85	0.05
	C	0.01		6	0	5.17	0.01
Error	W	0.02		14	0
	C	0.01		14	0
Total	W	0.24		21
	C	0.11		21
Corrected Total	W	0.04		20
	C	0.02		20
a. R Squared = .550 (Adjusted R Squared = .357)
b. R Squared = .689 (Adjusted R Squared = .556)
		Multivariate Tests (Fe3+)
Effect		Value	F	Hypothesis	Error	Sig.
				df	df
Intercept	Pillai's Trace	0.93	87.96	2	13	0
	Wilks' Lambda	0.07	87.96	2	13	0
	Hotelling's Trace	13.53	87.96	2	13	0
	Roy's Largest Root	13.53	87.96	2	13	0
Treatment	Pillai's Trace	1.26	3.94	12	28	0
	Wilks' Lambda	0.12	4.2	12	26	0
	Hotelling's Trace	4.42	4.42	12	24	0
	Roy's Largest Root	3.51	8.18	6	14	0
a. Exact statistic
b. The statistic is an upper bound on F that yields lower bound on the significance level.
c. Design: Intercept + Treatment
			Fe3+	Duncan
Fe3+ - W	Treatments	N	Subset
			1	2	3
	T1	3	0.06
	T7	3	0.08	0.08
	T4	3	0.08	0.08
	T3	3	0.09	0.09
	T6	3	0.1	0.1	0.1
	T2	3		0.13	0.13
	T5	3			0.16
	Sig.		0.22	0.09	0.08
	"Means for groups in homogeneous subsets are displayed. Based on
	observed means. The error term is Mean Square(Error) = 0.001."
	Treatment	N	Subset
			1	2	3
Fe3+ -C
	T7	3	0.04
	T4	3	0.05
	T3	3	0.05
	T6	3	0.05	0.05
	T1	3	0.06	0.06
	T2	3		0.09	0.09
	T5	3			0.12
	Sig.		0.52	0.06	0.1
"Means for groups in homogeneous subsets are displayed. Based on observed means.
The error term is Mean Square(Error) = .000."
		Ca2+ Descriptive
Ca2+ W	Treatments	Mean		N	Std. Deviation	Std. Error
	1	41.05		3	1.95	1.13
	2	37.23		3	0.43	0.25
	3	34.97		3	0.47	0.27
	4	32.72		3	1.18	0.68
	5	34.36		3	1.01	0.59
	6	28.22		3	1.32	0.76
	7	25.37		3	1.83	1.06
	Total	33.42		21	5.14	1.12
Ca2+ C
	1	44.36		3	1.01	0.59
	2	39.55		3	1.45	0.84
	3	30.14		3	2.29	1.32
	4	27.18		3	1.72	1
	5	37.27		3	1.23	0.71
	6	23.75		3	2.65	1.53
	7	19.73		3	0.15	0.08
	Total	31.71		21	8.62	1.88
	Tests of Between-Subjects Effects (Ca2+)
Source	Dependent	Type	III	df	Mean	F	Sig.
	Variable	Sum of			Square
		Squares
Corrected Model	W	504.932a		6	84.155	50.22	0
	C	1447.265b		6	241.211	84.801	0
Intercept	W	23454.41		1	23454.41	1.40E+04	0
	C	21118.66		1	21118.66	7.43E+03	0
Treatment	W	504.932		6	84.155	50.22	0
	C	1447.265		6	241.211	84.801	0
Error	W		23.46	14	1.676
	C	39.822		14	2.844
Total	W	23982.81		21
	C	22605.75		21
Corrected Total	W	528.392		20
	C	1487.087		20
a. R Squared = .956 (Adjusted R Squared = .937)
b. R Squared = .973 (Adjusted R Squared = .962)
			Multivariate Tests (Ca2+
Effect			Value	F	Hypothesis	Error	Sig.
					df	df
Intercept	Pillai's Trace		1	1.078E4a		2	13	0
	Wilks' Lambda		0	1.078E4a		2	13	0
	Hotelling's Trace		1659	1.078E4a		2	13	0
	Roy's Largest Root		1659	1.078E4a		2	13	0
Treatment	Pillai's Trace		1.55	8	12	28		0
	Wilks' Lambda		0.01	23.745a	12	26		0
	Hotelling's Trace		62.57	62.57	12	24		0
	Roy's Largest Root		61.27	1.430E2b		6	14	0
a. Exact statistic
b. The statistic is an upper bound on F that yields lower bound on the significance level.
c. Design: Intercept + Treatment
			Ca+	Duncan
Ca2+ - W	Treatme	N	Subset
	nts
			1	2	3	4	5
	7	3	25.37
	6	3		28.22
	4	3			32.72
	5	3			34.36
	3	3			34.97	34.97
	2	3				37.23
	1	3					41.05
	Sig.		1	1	0.06	0.05	1
	"Means for groups in homogeneous subsets are displayed. Based on
	observed means. The error term is Mean Square(Error) = 1.676."
	Treatment	N	Subset
			1	2	3	4	5	6
Ca2+ -C
	7	3	19.73
	6	3		23.75
	4	3			27.18
	3	3				30.14
	5	3					37.27
	2	3					39.55
	1	3						44.36
	Sig.		1	1	1	1	0.119	1
"Means for groups in homogeneous subsets are displayed. Based on observed means.
The error term is Mean Square(Error) = .000."
		K+ Descriptive
K+ W	Treatments	Mean	N		Std. Deviation	Std. Error
	T1	205.83	3		4.76	2.75
	T2	196.85	3		3.36	1.94
	T3	187.6	3		3.87	2.24
	T4	174.04	3		2.15	1.24
	T5	185.5	3		3.43	1.98
	T6	155.77	3		4.29	2.48
	T7	144.17	3		5.09	2.94
	Total	178.54	21		21.23	4.63
K+ C
	T1	194.9	3			1.34	0.77
	T2	169.73	3			2.65	1.53
	T3	160.09	3			2.28	1.32
	T4	124.83	3			4.48	2.59
	T5	152.19	3			3.6	2.08
	T6	117.78	3			2.62	1.51
	T7		95.16	3		8.49	4.9
	Total	144.95	21			32.63	7.12
	Tests of Between-Subjects Effects (K+)
Source	Dependent	Type	III	df	Mean	F	Sig.
	Variable	Sum of			Square
		Squares
Corrected Model	W	8791.689a		6	1465.281	93.517	0
	C	21038.201b		6	3506.367	194.829	0
Intercept	W	669397.552		1	669397.552	4.27E+04	0
	C	441243.352		1	441243.352	2.45E+04	0
Treatment	W	8791.689		6	1465.281	93.517	0
	C	21038.201		6	3506.367	194.829	0
Error	W	219.36		14	15.669
	C	251.96		14	17.997
Total	W	678408.601		21
	C	462533.513		21
Corrected Total	W	9011.048		20
	C	21290.161		20
a. R Squared = .976 (Adjusted R Squared = .965)
b. R Squared = .988 (Adjusted R Squared = .983)
			Multivariate Tests (K+
Effect			Value	F	Hypothesis	Error	Sig.
					df	df
Intercept	Pillai's Trace			1	3.214E4a	2	13	0
	Wilks' Lambda			0	3.214E4a	2	13	0
	Hotelling's Trace		4.95E+03	3.214E4a		2	13	0
	Roy's Largest Root		4.95E+03	3.214E4a		2	13	0
Treatment	Pillai's Trace		1.549	8.024		12	28	0
	Wilks' Lambda		0.003	34.503a		12	26	0
	Hotelling's Trace		127.06	127.06		12	24	0
	Roy's Largest Root		125.801	2.935E2b		6	14	0
a. Exact statistic
b. The statistic is an upper bound on F that yields lower bound on the significance level.
c. Design: Intercept + Treatment
				K+ Duncan
K+ - W	Treatments	N		Subset
			1	2	3	4	5	6
	7	3	1.44E+02
	6	3		1.56E+02
	4	3			1.74E+02
	5	3				1.86E+02
	3	3				1.88E+02
							1.97E
	2	3					2
								2.06E
	1	3						2
							1.00E	1.00E
	Sig.		1.00E+00	1.00E+00	1.00E+00	5.28E-01	0	0
	"Means for groups in homogeneous subsets are displayed. Based on observed means. The
	error term is Mean Square(Error) = 15.669
	Treatment	N	Subset
K+ -C			1	2	3	4	5	6
	7	3	95.16
	6	3		117.78
	4	3		124.83
	5	3			152.19
	3	3				160.09
	2	3					169.7
							3
	1	3						194.9
								0
	Sig.		1	0.06	1	1	1	1
"Means for groups in homogeneous subsets are displayed. Based on observed means.The
error term is Mean Square(Error) = 17.997."
		P3+ Descriptive
P3+ W	Treatments	Mean	N		Std. Deviation	Std. Error
	1	35.32		3		2.56	1.48
	2	31.76		3		1.05	0.6
	3	28.95		3		0.21	0.12
	4	27.38		3		0.84	0.48
	5	27.9		3		0.54	0.31
	6	21.12		3		0.58	0.34
	7	18.91		3		1.58	0.91
	Total	27.33		21		5.53	1.21
P3+ C
	1	30.38		3		0.1	0.06
	2	24.56		3		3.54	2.04
	3	20.43		3		0.45	0.26
	4	17.69		3		0.48	0.27
	5	23.62		3		0.08	0.05
	6	18.01		3		0.52	0.3
	7	14.73		3		1.19	0.68
	Total	21.34		21		5.14	1.12
	Tests of Between-Subjects Effects (P3+)
Source	Dependent	Type	III	df	Mean	F	Sig.
	Variable	Sum of			Square
		Squares
Corrected Model	W	588.057a		6	98.009	59.53	0
	C	498.526b		6	83.088	39.697	0
Intercept	W	15689.77		1	15689.77	9.53E+03	0
	C	9567.112		1	9567.112	4.57E+03	0
Treatment	W	588.057		6	98.009	59.53	0
	C	498.526		6	83.088	39.697	0
Error	W	23.049		14	1.646
	C	29.303		14	2.093
Total	W	16300.88		21
	C	10094.94		21
Corrected Total	W	611.106		20
	C	527.829		20
a. R Squared = .962 (Adjusted R Squared = .946)
b. R Squared = .944 (Adjusted R Squared = .921)
			Multivariate Tests (P3+)
Effect			Value	F	Hypothesis	Error	Sig.
				df		df
Intercept	Pillai's Trace
			0.999	4.747E3a	2	13	0
	Wilks' Lambda		0.001	4.747E3a	2	13	0
	Hotelling's Trace		730.233	4.747E3a	2	13	0
	Roy's Largest Root		730.233	4.747E3a	2	13	0
Treatment	Pillai's Trace		1.75	16.311	12	28	0
	Wilks' Lambda		0.007	23.135a	12	26	0
	Hotelling's Trace		32.133	32.133	12	24	0
	Roy's Largest Root		28.513	66.529b	6	14	0
a. Exact statistic
b. The statistic is an upper bound on F that yields lower bound on the significance level.
c. Design: Intercept + Treatment
			P3+ Duncan
P3+ - W	Treatments	N	Subset
			1	2	3	4
	7	3	18.91
	6	3	21.12
	4	3		27.38
	5	3		27.9
	3	3		28.95
	2	3			31.76
	1	3				35.32
	Sig.		0.05	0.18	1	1
	"Means for groups in homogeneous subsets are displayed. Based on
	observed means. The error term is Mean Square(Error) = 1.646."
	Treatment	N	Subset
			1	2	3	4	5
P3+ -C
	7	3	14.73
	4	3		17.69
	6	3		18.01	18.01
	3	3			20.43
	5	3				23.62
	2	3				24.56
	1	3					30.38
	Sig.		1	0.79	0.06	0.44	1
"Means for groups in homogeneous subsets are displayed. Based on observed means.
The error term is Mean Square(Error) = 2.093."
		Cu2+ Descriptive
Cu2+ W	Treatments	Mean	N	Std. Deviation	Std. Error
	T1	0.02	3		0
	T2	0.02	3		0
	T3	0.02	3		0
	T4	0.02	3		0
	T5	0.03	3		0
	T6	0.02	3		0
	T7	0.02	3		0
	Total	0.02	21		0
Cu2+ C
	T1	0.02	3	0	0
	T2	0.02	3	0	0
	T3	0.02	3	0	0
	T4	0.02	3	0	0
	T5	0.02	3	0	0
	T6	0.02	3	0	0
	T7	0.02	3	0	0
	Total	0.02	21	0	0
	Tests of Between-Subjects Effects (Cu2+)
Source	Dependent	Type	III	df	Mean	F	Sig.
	Variable	Sum of			Square
		Squares
Corrected Model	W	0		6	0	9.24	0
	C	0		6	0	1.83	0.16
Intercept	W	0.01		1	0.01	2773.09	0
	C	0.01		1	0.01	1223.57	0
Treatment	W	0		6	0	9.24	0
	C	0		6	0	1.83	0.16
Error	W	0		14	0
	C	0		14	0
Total	W	0.01		21
	C	0.01		21
Corrected Total	W	0		20
	C	0		20
a. R Squared = .798 (Adjusted R Squared = .712)
b. R Squared = .440 (Adjusted R Squared = .200)
		Multivariate Tests (Cu2+)
Effect		Value	F	Hypothesis	Error	Sig.
				df	df
Intercept	Pillai's Trace	1	1463.99	2	13	0
	Wilks' Lambda	0	1463.99	2	13	0
	Hotelling's Trace	225.23	1463.99	2	13	0
	Roy's Largest Root	225.23	1463.99	2	13	0
Treatment	Pillai's Trace	0.89	1.86	12	28	0.09
	Wilks' Lambda	0.18	2.91	12	26	0.01
	Hotelling's Trace	4.11	4.11	12	24	0
	Roy's Largest Root	4.01	9.37	6	14	0
a. Exact statistic
b. The statistic is an upper bound on F that yields lower bound on the significance level.
c. Design: Intercept + Treatment
			Cu2+ - Duncan
Cu2+ -W	Treatments	N	Subset
			1	2	3
	T1	3	0.02
	T4	3	0.02
	T7	3	0.02
	T3	3	0.02	0.02
	T6	3		0.02	0.02
	T2	3		0.02	0.02
	T5	3			0.03
	Sig.		0.1	0.05	0.28
	"Means for groups in homogeneous subsets are displayed. Based on
	observed means. The error term is Mean Square(Error) = 3.40E-006"
	Treatment	N	Subset
			1
Cu2+ -C
	T4	3	0.02
	T1	3	0.02
	T3	3	0.02
	T7	3	0.02
	T2	3	0.02
	T6	3	0.02
	T5	3	0.02
	Sig.		0.05
"Means for groups in homogeneous subsets are displayed. Based on observed means.
The error term is Mean Square(Error) = 5.42E-006."
		Zn2+ -Descriptive
Zn2+ -W	Treatments	N		Mean	Std. Deviation	Std. Error
	T1	0.12		3	0.01	0
	T2	0.1		3	0.01	0
	T3	0.09		3	0.01	0.01
	T4	0.08		3	0.01	0.01
	T5	0.1		3	0.01	0.01
	T6	0.09		3	0	0
	T7	0.08		3	0.01	0
	Total	0.1		21	0.01	0
Zn2+ -C
	T1	0.11		3	0.01	0.01
	T2	0.09		3	0	0
	T3	0.09		3	0	0
	T4	0.07		3	0.01	0
	T5	0.08		3	0	0
	T6	0.07		3	0	0
	T7	0.06		3	0	0
	Total	0.08		21	0.02	0
	Tests of Between-Subjects Effects (Zn2+)
Source	Dependent	Type	III	df	Mean	F	Sig.
	Variable	Sum of			Square
		Squares
Corrected Model	W	0		6	0	5.11	0.01
	C	0		6	0	23.58	0
Intercept	W	0.19		1	0.19	2312.69	0
	C	0.14		1	0.14	4419.92	0
Treatment	W	0		6	0	5.11	0.01
	C	0		6	0	23.58	0
Error	W	0		14	0
	C	0		14	0
Total	W	0.2		21
	C	0.14		21
Corrected Total	W	0		20
	C	0		20
a. R Squared = .686 (Adjusted R Squared = .552)
b. R Squared = .910 (Adjusted R Squared = .871)
		Multivariate Tests (Zn2+)
Effect			Value	F	Hypothesis	Error	Sig.
				df	df
Intercept	Pillai's Trace		1	2371.47	2	13	0
	Wilks' Lambda		0	2371.47	2	13	0
	Hotelling's Trace		364.84	2371.47	2	13	0
	Roy's Largest Root		364.84	2371.47	2	13	0
Treatment	Pillai's Trace		1.16	3.23	12	28	0.01
	Wilks' Lambda		0.07	6.2	12	26	0
	Hotelling's Trace		10.51	10.51	12	24	0
	Roy's Largest Root		10.18	23.75	6	14	0
a. Exact statistic
b. The statistic is an upper bound on F that yields lower bound on the significance level.
c. Design: Intercept + Treatment
			Zn2+ -Duncan
Zn2+ -W	Treatment	N	Subset
	s
			1	2	3
	T4	3	0.08
	T7	3	0.08
	T6	3	0.09	0.09
	T3	3	0.09	0.09
	T5	3	0.1	0.1
	T2	3		0.1	0.1
	T1	3			0.12
	Sig.		0.07	0.23	0.09
	"Means for groups in homogeneous subsets are displayed.
	Based on observed means. The error term is Mean
	Square(Error) = 8.35E-005."
	Treatment	N	Subset
			1	2	3	4	5
	T7	3	0.06
Zn2+ -C	T4	3	0.07	0.07
	T6	3	0.07	0.07
	T5	3		0.08	0.08
	T3	3			0.09	0.09
	T2	3				0.09
	T1	3					0.11
	Sig.		0.3	0.1	0.06	0.34	1
"Means for groups in homogeneous subsets are displayed. Based on observed means.The
error term is Mean Square(Error) = 3.17E-005."
		Na+ Descriptive
Na+ W	Treatments	N		Mean	Std. Deviation	Std. Error
	T1	9.87		3	0.58	0.33
	T2	12.54		3	0	0
	T3	17.33		3	1.13	0.65
	T4	24.08		3	1.33	0.77
	T5	18.94		3	0.72	0.42
	T6	27.46		3	0.96	0.56
	T7	33.43		3	0.89	0.52
	Total	20.52		21	7.95	1.73
Na+ C
	T1	8.57		3	0.54	0.31
	T2	10.22		3	1.38	0.79
	T3	11.77		3	0.83	0.48
	T4	18.15		3	0.98	0.56
	T5	16.06		3	1.19	0.69
	T6	21.08		3	2.33	1.34
	T7	25.46		3	0.96	0.56
	Total	15.9		21	5.92	1.29
	Tests of Between-Subjects Effects (Na+)
Source	Dependent	Type	III	df	Mean	F	Sig.
	Variable	Sum of			Square
		Squares
Corrected Model	W	1251.53		6	208.59	259.71	0
	C	678.62		6	113.1	68.26	0
Intercept	W	8842.95		1	8842.95	11010.31	0
	C	5310.9		1	5310.9	3205.07	0
Treatment	W	1251.53		6	208.59	259.71	0
	C	678.62		6	113.1	68.26	0
Error	W	11.24		14	0.8
	C	23.2		14	1.66
Total	W	10105.73		21
	C	6012.72		21
Corrected Total	W	1262.78		20
	C	701.82		20
a. R Squared = .991 (Adjusted R Squared = .987)
b. R Squared = .967 (Adjusted R Squared = .953)
			Multivariate Tests (Na+)
Effect			Value	F		Hypothesis	Error	Sig.
						df	df
Intercept	Pillai's Trace		1	5749.05		2	13	0
	Wilks' Lambda		0	5749.05		2	13	0
	Hotelling's Trace		884.47	5749.05		2	13	0
	Roy's Largest Root		884.47	5749.05		2	13	0
Treatment	Pillai's Trace		1.39	5.27		12	28	0
	Wilks' Lambda		0	28.8		12	26	0
	Hotelling's Trace		123.38	123.38		12	24	0
	Roy's Largest Root		122.73	286.37		6	14	0
a. Exact statistic
b. The statistic is an upper bound on F that yields lower bound on the significance level.
c. Design: Intercept + Treatment
			Shoot height Duncan
Na+ -W	Treatment	N	Subset
	s
			1	2	3	4	5	6	7
	T1	3	9.87
	T2	3		12.54
	T3	3			17.33
	T5	3				18.9
						4
	T4	3					24.08
	T6	3						27.4
								6
	T7	3							33.43
	Sig.		1	1	1	1	1	1	1
	"Means for groups in homogeneous subsets are displayed. Based on observed
	means. The error term is Mean Square(Error) = 0.803."
	Treatment	N	Subset
Na+ -C			1	2	3	4	5
	T1	3	8.57
	T2	3	10.22	10.22
	T3	3		11.77
	T5	3			16.06
	T4	3			18.15
						21
	T6	3				8
	T7	3					25.46
	Sig.		0.14	0.16	0.07	1	1
Means for groups in homogeneous subsets are displayed. Based on observed means. The
error term is Mean Square(Error) = 1.657."
		Mg2+ - Descriptive
Mg2+ -W	Treatments	N		Mean	Std. Deviation	Std. Error
	T1	27.65		3	0.82	0.47
	T2	26.85		3	1.51	0.87
	T3	26.35		3	1.42	0.82
	T4	23.32		3	0.72	0.42
	T5	23.65		3	1.62	0.94
	T6	21.45		3	1.01	0.58
	T7	20.41		3	0.43	0.25
	Total	24.24		21	2.81	0.61
Mg2+ -C
	T1	26.91		3	2.19	1.27
	T2	23.26		3	0.46	0.26
	T3	20.22		3	0.52	0.3
	T4	18.78		3	0.48	0.28
	T5	21.78		3	2.04	1.18
	T6	16.68		3	0.48	0.28
	T7	15.46		3	0.13	0.07
	Total	20.44		21	3.87	0.84
	Tests of Between-Subjects Effects (Mg2+)
Source	Dependent	Type	III	df	Mean	F	Sig.
	Variable	Sum of			Square
		Squares
Corrected Model	W	139.73		6	23.29	17.48	0
	C	279.85		6	46.64	32.92	0
Intercept	W	12341.17		1	12341.17	9263.16	0
	C	8776.25		1	8776.25	6193.48	0
Treatment	W	139.73		6	23.29	17.48	0
	C	279.85		6	46.64	32.92	0
Error	W	18.65		14	1.33
	C	19.84		14	1.42
Total	W	12499.55		21
	C	9075.94		21
Corrected Total	W	158.38		20
	C	299.69		20
a. R Squared = .882 (Adjusted R Squared = .832)
b. R Squared = .934 (Adjusted R Squared = .905)
			Multivariate Tests (Mg2+)
Effect			Value	F	Hypothesis	Error	Sig.
				df	df
Intercept	Pillai's Trace		1	15326.79	2	13	0
	Wilks' Lambda		0	15326.79	2	13	0
	Hotelling's Trace		2357.97	15326.79	2	13	0
	Roy's Largest Root		2357.97	15326.79	2	13	0
Treatment	Pillai's Trace		1.37	5.11	12	28	0
	Wilks' Lambda		0.01	16.42	12	26	0
	Hotelling's Trace		44.11	44.11	12	24	0
	Roy's Largest Root		43.46	101.4	6	14	0
a. Exact statistic
b. The statistic is an upper bound on F that yields lower bound on the significance level.
c. Design: Intercept + Treatment
			Mg2+ - Duncan
Mg2+ - W	Treatment	N	Subset
	s
			1	2	3	4
	T7	3	20.41
	T6	3	21.45	21.45
	T4	3	23.32	23.32
	T5	3			23.65
	T3	3				26.35
	T2	3				26.85
	T1	3				27.65
	Sig.		0.29	0.07	0.73	0.21
	"Means for groups in homogeneous subsets are displayed. Based on
	observed means. The error term is Mean Square(Error) = 1.332."
	Treatment	N	Subset
Mg2+ -C			1	2	3	4	5
	T7	3	15.46
	T6	3	16.68
	T4	3		18.78
	T3	3		20.22	20.22
	T5	3			21.78	21.78
	T2	3				23.26
	T1	3					26.91
	Sig.		0.23	0.16	0.13	0.15	1
"Means for groups in homogeneous subsets are displayed. Based on observed means.
The error term is Mean Square(Error) = 1.417."
		NO3- Descriptive
NO3- W	Treatments	N		Mean	Std. Deviation	Std. Error
	T1	8.52		3	1.68	0.97
	T2	8.16		3	0.68	0.39
	T3	7.66		3	0.31	0.18
	T4	6.7		3	0.11	0.06
	T5	7.51		3	0.7	0.4
	T6	6.62		3	0.16	0.09
	T7	5.56		3	0.19	0.11
	Total	7.25		21	1.15	0.25
NO3- C
	T1		7.27	3		0.29	0.17
	T2		6.46	3		0.53	0.31
	T3		5.99	3		0.03	0.02
	T4		5.15	3		0.61	0.35
	T5		5.88	3		0.4	0.23
	T6		4.52	3		0.45	0.26
	T7		3.47	3		0.16	0.09
	Total		5.54	21		1.25	0.27
	Tests of Between-Subjects Effects (NO3-)
Source	Dependent	Type	III	df	Mean	F	Sig.
	Variable	Sum of			Square
		Squares
Corrected Model	W	18.7		6	3.12	5.51	0
	C	29		6	4.83	30.15	0
Intercept	W	1102.63		1	1102.63	1948.35	0
	C	643.4		1	643.4	4013.94	0
Treatment	W	18.7		6	3.12	5.51	0
	C	29		6	4.83	30.15	0
Error	W	7.92		14	0.57
	C	2.24		14	0.16
Total	W	1129.25		21
	C	674.64		21
Corrected Total	W	26.62		20
	C	31.24		20
a. R Squared = .702 (Adjusted R Squared = .575)
b. R Squared = .928 (Adjusted R Squared = .897)
		Multivariate Tests (NO3-)
Effect		Value	F	Hypothesis	Error	Sig.
				df	df
Intercept	Pillai's Trace	1	5630.21	2	13	0
	Wilks' Lambda	0	5630.21	2	13	0
	Hotelling's Trace	866.19	5630.21	2	13	0
	Roy's Largest Root	866.19	5630.21	2	13	0
Treatment	Pillai's Trace	1	2.32	12	28	0.03
	Wilks' Lambda	0.03	9.82	12	26	0
	Hotelling's Trace	28.65	28.65	12	24	0
	Roy's Largest Root	28.62	66.78	6	14	0
a. Exact statistic
b. The statistic is an upper bound on F that yields lower bound on the significance level.
c. Design: Intercept + Treatment
			NO3- Duncan
NO3- W	Treatments	N	Subset
			1	2	3
	T7	3	5.56
	T6	3	6.62	6.62
	T4	3	6.7	6.7
	T5	3		7.51	7.51
	T3	3		7.66	7.66
	T2	3			8.16
	T1	3			8.52
	Sig.		0.1	0.14	0.15
	"Means for groups in homogeneous subsets are displayed. Based on
	observed means. The error term is Mean Square(Error) = .566."
	Treatment	N	Subset
NO3- C			1	2	3	4
	7	3	3.47
	6	3		4.52
	4	3		5.15
	5	3			5.88
	3	3			5.99
	2	3			6.46
	1	3				7.27
	Sig.		1	0.07	0.11	1
"Means for groups in homogeneous subsets are displayed. Based on observed means.
The error term is Mean Square(Error) = .60."
		SO42- Descriptive
SO42- W	Treatments	N		Mean	Std. Deviation	Std. Error
	T1		21.19	3		1.03	0.6
	T2		22.45	3		0.56	0.32
	T3		23.44	3		0.22	0.13
	T4		25.49	3		1.27	0.73
	T5		21.5	3		0.11	0.06
	T6		21.09	3		1.07	0.62
	T7		19.02	3		0.67	0.39
	Total		22.02	21		2.06	0.45
SO42- C
	T1		22.91	3		0.85	0.49
	T2		21.91	3		0.85	0.49
	T3		20.2	3		1.5	0.87
	T4		18.36	3		1.24	0.71
	T5		21.7	3		3	1.73
	T6		18.86	3		0.74	0.43
	T7		17.3	3		2.18	1.26
	Total		20.18	21		2.42	0.53
	Tests of Between-Subjects Effects (SO42-)
Source	Dependent	Type	III	df	Mean	F	Sig.
	Variable	Sum of			Square
		Squares
Corrected Model	W	75.28		6	12.55	18.88	0
	C	78.23		6	13.04	4.66	0.01
Intercept	W	10186.54		1	10186.54	15331.48	0
	C	8549.57		1	8549.57	3058.06	0
Treatment	W	75.28		6	12.55	18.88	0
	C	78.23		6	13.04	4.66	0.01
Error	W	9.3		14	0.66
	C	39.14		14	2.8
Total	W	10271.13		21
	C	8666.95		21
Corrected Total	W	84.58		20
	C	117.38		20
a. R Squared = .890 (Adjusted R Squared = .843)
b. R Squared = .667 (Adjusted R Squared = .524)
		Multivariate Tests (SO42-)
Effect		Value	F	Hypothesis	Error	Sig.
				df	df
Intercept	Pillai's Trace
			1	10368.31	2	13	0
	Wilks' Lambda		0	10368.31	2	13	0
	Hotelling's Trace	1595.13	10368.31	2	13	0
	Roy's Largest Root	1595.13	10368.31	2	13	0
Treatment	Pillai's Trace		1.56	8.2	12	28	0
	Wilks' Lambda		0.04	9.41	12	26	0
	Hotelling's Trace		10.66	10.66	12	24	0
	Roy's Largest Root		8.72	20.36	6	14	0
a. Exact statistic
b. The statistic is an upper bound on F that yields lower bound on the significance level.
c. Design: Intercept + Treatment
			SO42- Duncan
SO42- W	Treatments	N	Subset
			1	2	3	4
	T7	3	19.02
	T6	3		21.09
	T1	3		21.19
	T5	3		21.5
	T2	3		22.45	22.45
	T3	3			23.44
	T4	3				25.49
	Sig.		1	0.08	0.16	1
	"Means for groups in homogeneous subsets are displayed. Based on
	observed means. The error term is Mean Square(Error) = 6.664."
	Treatment	N	Subset
SO42-	C		1	2	3
	T7	3	17.3
	T4	3	18.36
	T6	3	18.86	18.86
	T3	3	20.2	20.2	20.2
	T5	3		21.7	21.7
	T2	3		21.91	21.91
	T1	3			22.91
	Sig.		0.07	0.06	0.09
"Means for groups in homogeneous subsets are displayed. Based on observed means.
The error term is Mean Square(Error) = 2.796."
		Cl- Descriptive
Cl- W	Treatments	N		Mean	Std. Deviation	Std. Error
	T1		4.18		3	0.11	0.06
	T2		6.95		3	0.88	0.51
	T3		9.16		3	0.36	0.21
	T4		10.34		3	0.32	0.18
	T5		5.3		3	0.05	0.03
	T6		6.05		3	0.21	0.12
	T7		6.81		3	0.16	0.09
	Total		6.97	21		2.06	0.45
Cl- C
	T1		5.55		3	0.33	0.19
	T2		6.69		3	0.07	0.04
	T3		7.23		3	0.62	0.36
	T4		7.93		3	0.7	0.4
	T5		6.03		3	0.72	0.41
	T6		6.27		3	0.02	0.01
	T7		6.8		3	0.1	0.06
	Total		6.64	21		0.84	0.18
	Tests of Between-Subjects Effects (Cl-)
Source	Dependent	Type	III	df	Mean	F	Sig.
	Variable	Sum of			Square
		Squares
Corrected Model	W		82.79	6	13.8	89.34	0
	C		11.16	6	1.86	8.62	0
Intercept	W	1019.99		1	1019.99	6603.61	0
	C	926.69		1	926.69	4292.34	0
Treatment	W		82.79	6	13.8	89.34	0
	C		11.16	6	1.86	8.62	0
Error	W		2.16	14	0.15
	C		3.02	14	0.22
Total	W	1104.95		21
	C	940.87		21
Corrected Total	W		84.96	20
	C		14.19	20
a. R Squared = .975 (Adjusted R Squared = .964)
b. R Squared = .787 (Adjusted R Squared = .696)
			Multivariate Tests (Cl-)
Effect			Value	F	Hypothesis	Error	Sig.
					df	df
Intercept	Pillai's Trace
			1	5043.15		2	13	0
	Wilks' Lambda		0	5043.15		2	13	0
	Hotelling's Trace		775.87	5043.15		2	13	0
	Roy's Largest Root		775.87	5043.15		2	13	0
Treatment	Pillai's Trace		1.06		2.64	12	28	0.02
	Wilks' Lambda		0.02	12.65		12	26	0
	Hotelling's Trace		41.91	41.91		12	24	0
	Roy's Largest Root		41.81	97.57		6	14	0
a. Exact statistic
b. The statistic is an upper bound on F that yields lower bound on the significance level.
c. Design: Intercept + Treatment
				Cl- Duncan
Cl- - W	Treatme	N	Subset
	nts
			1	2	3	4	5	6
	T1	3	4.18
	T5	3		5.3
	T6	3			6.05
	T7	3				6.81
	T2	3				6.95
	T3	3					9.16
	T4	3						10.34
	Sig.		1	1	1	0.68	1	1
	"Means for groups in homogeneous subsets are displayed. Based on
	observed means. The error term is Mean Square(Error) = .154
	Treatment	N	Subset
			1	2	3	4
Cl- - C
	T1	3	5.55
	T5	3	6.03	6.03
	T6	3	6.27	6.27
	T2	3		6.69	6.69
	T7	3		6.8	6.8
	T3	3			7.23	7.23
	T4	3				7.93
	Sig.		0.09	0.08	0.2	0.09
"Means for groups in homogeneous subsets are displayed. Based on observed means.
The error term is Mean Square(Error) = .216."
		H2PO4- Descriptive
H2PO4- W	Treatments	N		Mean	Std. Deviation	Std. Error
	T1		2.81	3		0.12	0.07
	T2		2.83	3		0	0
	T3		3	3		0.19	0.11
	T4		3.18	3		0.11	0.06
	T5		2.62	3		0.22	0.13
	T6		2.5	3		0.2	0.12
	T7		2.3	3		0.03	0.02
	Total		2.75	21		0.31	0.07
H2PO4- C
	T1		2.94	3		0	0
	T2		2.8	3		0.07	0.04
	T3		2.68	3		0.26	0.15
	T4		2.57	3		0.05	0.03
	T5		2.49	3		0.09	0.05
	T6		2.05	3		0.04	0.02
	T7		1.85	3		0.05	0.03
	Total		2.48	21		0.39	0.08
	Tests of Between-Subjects Effects (H2PO4-)
Source	Dependent	Type	III	df	Mean	F	Sig.
	Variable	Sum of			Square
		Squares
Corrected Model	W		1.63	6	0.27	12.58	0
	C		2.82	6	0.47	36.9	0
Intercept	W	158.82		1	158.82	7370.6	0
	C	129.53		1	129.53	10161.73	0
Treatment	W		1.63	6	0.27	12.58	0
	C		2.82	6	0.47	36.9	0
Error	W		0.3	14	0.02
	C		0.18	14	0.01
Total	W	160.75		21
	C	132.53		21
Corrected Total	W		1.93	20
	C		3	20
a. R Squared = .844 (Adjusted R Squared = .776)
b. R Squared = .941 (Adjusted R Squared = .915)
		Multivariate Tests (H2PO4-)
Effect			Value	F	Hypothesis	Error	Sig.
				df		df
Intercept	Pillai's Trace
			1	11151.4	2	13	0
	Wilks' Lambda		0	11151.4	2	13	0
	Hotelling's Trace		1715.6	11151.4	2	13	0
	Roy's Largest Root		1715.6	11151.4	2	13	0
Treatment	Pillai's Trace		1.58	8.7	12	28	0
	Wilks' Lambda		0.01	15.76	12	26	0
	Hotelling's Trace		26.96	26.96	12	24	0
	Roy's Largest Root		25.36	59.18	6	14	0
a. Exact statistic
b. The statistic is an upper bound on F that yields lower bound on the significance level.
c. Design: Intercept + Treatment
			H2PO4- -Duncan
H2PO4- =W	Treatment	N	Subset
	s
			1	2	3	4	5
	T7	3	2.3
	T6	3	2.5	2.5
	T5	3		2.62	2.62
	T1	3			2.81	2.81
	T2	3			2.83	2.83
	T3	3				3	3
	T4	3					3.18
	Sig.		0.13	0.35	0.1	0.15	0.16
	"Means for groups in homogeneous subsets are displayed. Based on
	observed means. The error term is Mean Square(Error) = 0.022."
	Treatment	N	Subset
H2PO4- - C			1	2	3	4	5
	T7	3	1.85
	T6	3		2.05
	T5	3			2.49
	T4	3			2.57
	T3	3			2.68	2.68
	T2	3				2.8	2.8
	T1	3					2.94
	Sig.		1	1	0.08	0.19	0.18
"Means for groups in homogeneous subsets are displayed. Based on observed means.
The error term is Mean Square(Error) = 0,013."
\
		C2O42- Descriptive
C2O42- -W	Treatments	N		Mean	Std. Deviation	Std. Error
	1		1.07	3		0.04	0.02
	2		1.17	3		0.05	0.03
	3		1.21	3		0.01	0
	4		1.18	3		0.15	0.09
	5		1.41	3		0.13	0.07
	6		1.63	3		0.19	0.11
	7		1.94	3		0.14	0.08
	Total		1.37	21		0.31	0.07
C2O42- -C
	T1		1.35	3		0.31	0.18
	T2		1.38	3		0.35	0.2
	T3		1.42	3		0.19	0.11
	T4		1.42	3		0.09	0.05
	T5		1.54	3		0.1	0.06
	T6		1.73	3		0.01	0
	T7		1.83	3		0.11	0.06
	Total		1.52	21		0.25	0.05
	Tests of Between-Subjects Effects (C2O42-)
Source	Dependent	Type	III	df	Mean	F	Sig.
	Variable	Sum of			Square
		Squares
Corrected Model	W	1.75		6	0.29	20.78	0
	C	0.64		6	0.11	2.64	0.06
Intercept	W	39.58		1	39.58	2815.03	0
	C	48.73		1	48.73	1199.12	0
Treatment	W	1.75		6	0.29	20.78	0
	C	0.64		6	0.11	2.64	0.06
Error	W	0.2		14	0.01
	C	0.57		14	0.04
Total	W	41.53		21
	C	49.95		21
Corrected Total	W	1.95		20
	C	1.21		20
a. R Squared = .899 (Adjusted R Squared = .856)
b. R Squared = .531 (Adjusted R Squared = .330)
		Multivariate Tests (C2O42-)
Effect		Value	F	Hypothesis	Error	Sig.
				df	df
Intercept	Pillai's Trace
			1	2377.39	2	13	0
	Wilks' Lambda		0	2377.39	2	13	0
	Hotelling's Trace	365.75	2377.39	2	13	0
	Roy's Largest Root	365.75	2377.39	2	13	0
Treatment	Pillai's Trace		0.94	2.08	12	28	0.05
	Wilks' Lambda		0.07	5.75	12	26	0
	Hotelling's Trace		12.1	12.1	12	24	0
	Roy's Largest Root		12.08	28.19	6	14	0
a. Exact statistic
b. The statistic is an upper bound on F that yields lower bound on the significance level.
c. Design: Intercept + Treatment
			C2O42- Duncan
C2O42- -W	Treatments	N	Subset
			1	2	3	4
	T1	3	1.07
	T2	3	1.17
	T4	3	1.18
	T3	3	1.21	1.21
	T5	3		1.41
	T6	3			1.63
	T7	3				1.94
	Sig.		0.21	0.06	1	1
	"Means for groups in homogeneous subsets are displayed. Based on
	observed means. The error term is Mean Square(Error) = .014."
	Treatment	N	Subset
			1	2
C2O42- -C
	T1	3	1.35
	T2	3	1.38
	T4	3	1.42
	T3	3	1.42
	T5	3	1.54	1.54
	T6	3	1.73	1.73
	T7	3		1.83
	Sig.		0.05	0.11
"Means for groups in homogeneous subsets are displayed. Based on observed means.
The error term is Mean Square(Error) = .041
		Chl a descriptive
Chl a- W	Treatments	N		Mean	Std. Deviation	Std. Error
	1	3		15.78	0.42	0.24
	2	3		15.69	0.63	0.36
	3	3		15.07	0.47	0.27
	4	3		14.52	0.4	0.23
	5	3		14.79	0.82	0.48
	6	3		12.84	0.23	0.14
	7	3		12.73	0.17	0.1
	Total	21		14.49	1.25	0.27
Chl a- C
	1	3		16.5	0.41	0.24
	2	3		15.86	0.56	0.32
	3	3		14.17	0.64	0.37
	4	3		13.69	0.17	0.1
	5	3		14.9	0.38	0.22
	6	3		11.56	0.09	0.05
	7	3		10.52	0.18	0.1
	Total	21		13.89	2.1	0.46
	Tests of Between-Subjects Effects (Chl a)
Source	Dependent	Type	III	df	Mean	F	Sig.
	Variable	Sum of			Square
		Squares
Corrected Model	W		28.01	6	4.67	19.1	0
	C		86.05	6	14.34	91.46	0
Intercept	W	4408		1	4408	18036.37	0
	C	4048.8		1	4048.8	25819.84	0
Treatment	W		28.01	6	4.67	19.1	0
	C		86.05	6	14.34	91.46	0
Error	W		3.42	14	0.24
	C		2.2	14	0.16
Total	W	4439.44		21
	C	4137.04		21
Corrected Total	W		31.43	20
	C		88.25	20
a. R Squared = .891 (Adjusted R Squared = .844)
b. R Squared = .975 (Adjusted R Squared = .964)
		Multivariate Tests (Chl a)
Effect			Value	F	Hypothesis	Error	Sig.
				df		df
Intercept	Pillai's Trace
			1	19951.58	2	13	0
	Wilks' Lambda		0	19951.58	2	13	0
	Hotelling's Trace		3069.47	19951.58	2	13	0
	Roy's Largest Root		3069.47	19951.58	2	13	0
Treatment	Pillai's Trace		1.23	3.72	12	28	0
	Wilks' Lambda		0.02	15.05	12	26	0
	Hotelling's Trace		46.67	46.67	12	24	0
	Roy's Largest Root		46.34	108.13	6	14	0
a. Exact statistic
b. The statistic is an upper bound on F that yields lower bound on the significance level.
c. Design: Intercept + Treatment
			Chl a Duncan
Chl a -W	Treatment	N	Subset
	s
			1	2	3	4
	T7	3	12.7
	T6	3	12.8
	T4	3		14.5
	T5	3		14.8	14.8
	T3	3		15.1	15.1	15.1
	T2	3			15.7	15.7
	T1	3				15.8
	Sig.		0.8	0.2	0.1	0.1
	"Means for groups in homogeneous subsets are displayed. Based on
	observed means. The error term is Mean Square(Error) = .244."
	Treatment	N	Subset
			1	2	3	4	5
Chl a - C
	T7	3	10.52
	T6	3		11.56
	T4	3			13.69
	T3	3			14.17
	T5	3				14.9
	T2	3					15.86
	T1	3					16.5
	Sig.		1	1	0.16	1	0.07
"Means for groups in homogeneous subsets are displayed. Based on observed means.
The error term is Mean Square(Error) = .157."
		Chl b descriptive
Chl b- W	Treatments	N		Mean	Std. Deviation	Std. Error
	1	3		5.06	0.21	0.12
	2	3		4.83	0.43	0.25
	3	3		4.56	0.58	0.33
	4	3		4.43	0.42	0.24
	5	3		4.33	0.82	0.47
	6	3		2.86	0.39	0.22
	7	3		2.42	0.38	0.22
	Total	21		4.07	1.05	0.23
Chl b- C
	1	3		6.04	0.75	0.43
	2	3		4.32	0.43	0.25
	3	3		3.81	0.21	0.12
	4	3		3.38	0.54	0.31
	5	3		3.4	0.32	0.19
	6	3		3.02	0.83	0.48
	7	3		2.44	0.46	0.26
	Total	21		3.77	1.19	0.26
	Tests of Between-Subjects Effects (Chl b)
Source	Dependent	Type	III	df	Mean	F	Sig.
	Variable	Sum of			Square
		Squares
Corrected Model	W		18.6	6	3.1	12.78	0
	C		24.18	6	4.03	13.67	0
Intercept	W	348.11		1	348.11	1435.49	0
	C	299		1	299	1014.39	0
Treatment	W		18.6	6	3.1	12.78	0
	C		24.18	6	4.03	13.67	0
Error	W		3.4	14	0.24
	C		4.13	14	0.29
Total	W	370.1		21
	C	327.31		21
Corrected Total	W		21.99	20
	C		28.31	20
a. R Squared = .846 (Adjusted R Squared = .779)
b. R Squared = .854 (Adjusted R Squared = .792)
		Multivariate Tests (Chl b)
Effect		Value	F	Hypothesis	Error	Sig.
				df	df
Intercept	Pillai's Trace
			1	1796.29	2	13	0
	Wilks' Lambda		0	1796.29	2	13	0
	Hotelling's Trace	276.35	1796.29	2	13	0
	Roy's Largest Root	276.35	1796.29	2	13	0
Treatment	Pillai's Trace		1.41	5.59	12	28	0
	Wilks' Lambda		0.03	10.12	12	26	0
	Hotelling's Trace	16.94	16.94	12	24	0
	Roy's Largest Root	16.05	37.45	6	14	0
a. Exact statistic
b. The statistic is an upper bound on F that yields lower bound on the significance level.
c. Design: Intercept + Treatment
		Chl b- Duncan
Chl b-W	Treatments	N	Subset
			1	2
	T7	3	2.42
	T6	3	2.86
	T5	3		4.33
	T4	3		4.43
	T3	3		4.56
	T2	3		4.83
	T1	3		5.07
	Sig.		0.29	0.12
	"Means for groups in homogeneous subsets are displayed. Based on
	observed means. The error term is Mean Square(Error) = .243
	Treatment	N	Subset
			1	2	3	4
Chl b- C
	7	3	2.44
	6	3	3.02	3.02
	4	3	3.38	3.38	3.38
	5	3	3.4	3.4	3.4
	3	3		3.81	3.81
	2	3			4.33
	1	3				6.04
	Sig.		0.066	0.123	0.067	1
"Means for groups in homogeneous subsets are displayed. Based on observed means.
The error term is Mean Square(Error) = .295."
		Chl a+b descriptive
Chl a+b- W	Treatments	N		Mean	Std. Deviation	Std. Error
	1	3		21.81	1.11	0.64
	2	3		20.01	0.41	0.24
	3	3		18.88	0.66	0.38
	4	3		17.9	0.9	0.52
	5	3		18.18	1.09	0.63
	6	3		15.86	1.05	0.61
	7	3		15.17	0.39	0.23
	Total	21		18.26	2.29	0.5
Chl a+b- C
	1	3		21.54	0.93	0.54
	2	3		20.19	0.82	0.48
	3	3		17.97	0.84	0.49
	4	3		17.07	0.45	0.26
	5	3		18.29	0.63	0.36
	6	3		14.58	0.75	0.43
	7	3		12.96	0.64	0.37
	Total	21		17.51	2.91	0.63
	Tests of Between-Subjects Effects (Chl a+b)
Source	Dependent	Type	III	df	Mean	F	Sig.
	Variable	Sum of			Square
		Squares
Corrected Model	W		94.6	6	15.77	21.67	0
	C	161.26		6	26.88	49.13	0
Intercept	W	7001.98		1	7001.98	9621	0
	C	6442.1		1	6442.1	11775.93	0
Treatment	W		94.6	6	15.77	21.67	0
	C	161.26		6	26.88	49.13	0
Error	W		10.19	14	0.73
	C		7.66	14	0.55
Total	W	7106.77		21
	C	6611.02		21
Corrected Total	W	104.79		20
	C	168.91		20
a. R Squared = .903 (Adjusted R Squared = .861)
b. R Squared = .955 (Adjusted R Squared = .935)
		Multivariate Tests (Chl a+b)
Effect			Value	F	Hypothesis	Error	Sig.
				df		df
Intercept	Pillai's Trace
			1	6372.28	2	13	0
	Wilks' Lambda		0	6372.28	2	13	0
	Hotelling's Trace		980.35	6372.28	2	13	0
	Roy's Largest Root		980.35	6372.28	2	13	0
Treatment	Pillai's Trace		1.26	3.96	12	28	0
	Wilks' Lambda		0.03	10.08	12	26	0
	Hotelling's Trace		21.71	21.71	12	24	0
	Roy's Largest Root		21.28	49.65	6	14	0
a. Exact statistic
b. The statistic is an upper bound on F that yields lower bound on the significance level.
c. Design: Intercept + Treatment
		Chl a+b- Duncan
Chl a+b- W	Treatment	N	Subset
	s
			1	2	3	4
	T7	3	15.17
	T6	3	15.86
	T4	3		17.9
	T5	3		18.18
	T3	3		18.88	18.88
	T2	3			20.01
	T1	3				21.81
	Sig.		0.34	0.2	0.13	1
	"Means for groups in homogeneous subsets are displayed. Based on
	observed means. The error term is Mean Square(Error) = .728."
	Treatment	N	Subset
			1	2	3	4	5
Chl a+b- C
	T7	3	12.96
	T6	3		14.58
	T4	3			17.07
	T3	3			17.97
	T5	3			18.29
	T2	3				20.19
	T1	3					21.54
	Sig.		1	1	0.07	1	1
"Means for groups in homogeneous subsets are displayed. Based on observed means.
The error term is Mean Square(Error) = .547."
		Car descriptive
Car- W	Treatments	N		Mean	Std. Deviation	Std.
						Error
	1	3		3.31	0.11	0.07
	2	3		3.41	0.37	0.21
	3	3		3.5	1.24	0.72
	4	3		3.84	1.12	0.65
	5	3		2.98	0.57	0.33
	6	3		2.93	0.61	0.35
	7	3		1.77	0.36	0.21
	Total	21		3.11	0.88	0.19
Car- C
	1	3		3.2	0.28	0.16
	2	3		2.84	0.1	0.06
	3	3		2.41	0.77	0.44
	4	3		2.56	0.04	0.02
	5	3		2.04	0.48	0.28
	6	3		1.7	0.85	0.49
	7	3		1.16	0.36	0.21
	Total	21		2.27	0.78	0.17
	Tests of Between-Subjects Effects (Car-)
Source	Dependent	Type	III	df	Mean	F	Sig.
	Variable	Sum of			Square
		Squares
Corrected Model	W	7.93		6	1.32	2.45	0.08
	C	8.71		6	1.45	5.79	0
Intercept	W	202.62		1	202.62	375.27	0
	C	108.3		1	108.3	431.89	0
Treatment	W	7.93		6	1.32	2.45	0.08
	C	8.71		6	1.45	5.79	0
Error	W	7.56		14	0.54
	C	3.51		14	0.25
Total	W	218.11		21
	C	120.52		21
Corrected Total	W	15.49		20
	C	12.22		20
a. R Squared = .512 (Adjusted R Squared = .303)
b. R Squared = .713 (Adjusted R Squared = .589)
		Multivariate Tests (Car-)
Effect		Value	F	Hypothesis	Error	Sig.
				df	df
Intercept	Pillai's Trace
			0.98	299.96	2	13	0
	Wilks' Lambda		0.02	299.96	2	13	0
	Hotelling's Trace		46.15	299.96	2	13	0
	Roy's Largest Root		46.15	299.96	2	13	0
Treatment	Pillai's Trace		1	2.32	12	28	0.03
	Wilks' Lambda		0.2	2.7	12	26	0.02
	Hotelling's Trace		3.07	3.07	12	24	0.01
	Roy's Largest Root		2.71	6.32	6	14	0
a. Exact statistic
b. The statistic is an upper bound on F that yields lower bound on the significance level.
c. Design: Intercept + Treatment
			Car- Duncan
Car- W	Treatments	N	Subset
			1	2
	T7	3	1.78
	T6	3	2.93	2.93
	T5	3	2.98	2.98
	T1	3		3.31
	T2	3		3.41
	T3	3		3.5
	T4	3		3.84
	Sig.		0.08	0.19
	"Means for groups in homogeneous subsets are displayed. Based on
	observed means. The error term is Mean Square(Error) = .540
	Treatment	N	Subset
			1	2	3	4
	T7	3	1.16
	T6	3	1.7	1.7
Car- C	T5	3	2.04	2.04	2.04
	T3	3		2.41	2.41	2.41
	T4	3		2.55	2.55	2.55
	T2	3			2.83	2.83
	T1	3				3.2
	Sig.		0.06	0.07	0.09	0.09
"Means for groups in homogeneous subsets are displayed. Based on observed means.
The error term is Mean Square(Error) = .251
		Pn descriptive
Pn- W	Treatments	N		Mean	Std. Deviation	Std. Error
	1	3		12.57	0.42	0.24
	2	3		12.7	0.2	0.12
	3	3		12.73	0.45	0.26
	4	3		13.8	0.17	0.1
	5	3		11.43	0.06	0.03
	6	3		9.43	0.35	0.2
	7	3		8.27	0.59	0.34
	Total	21		11.56	1.92	0.42
Pn- C
	1	3		11.07	0.06	0.03
	2	3		10.53	0.06	0.03
	3	3		9.67	0.12	0.07
	4	3		6.83	0.06	0.03
	5	3		8.43	0.15	0.09
	6	3		7.93	0.5	0.29
	7	3		5.13	0.72	0.42
	Total	21		8.51	2.02	0.44
	Tests of Between-Subjects Effects (Pn-)
Source	Dependent	Type	III	df	Mean	F	Sig.
	Variable	Sum of			Square
		Squares
Corrected Model	W		72.28	6	12.05	91.99	0
	C		79.56	6	13.26	112.74	0
Intercept	W	2807.23		1	2807.23	21437.03	0
	C	1522.35		1	1522.35	12943.09	0
Treatment	W		72.28	6	12.05	91.99	0
	C		79.56	6	13.26	112.74	0
Error	W		1.83	14	0.13
	C		1.65	14	0.12
Total	W	2881.34		21
	C	1603.56		21
Corrected Total	W		74.11	20
	C		81.21	20
a. R Squared = .975 (Adjusted R Squared = .965)
b. R Squared = .980 (Adjusted R Squared = .971)
			Multivariate Tests (Pn-)
Effect			Value	F	Hypothesis	Error	Sig.
				df		df
Intercept	Pillai's Trace
			1	24688.74	2	13	0
	Wilks' Lambda		0	24688.74	2	13	0
	Hotelling's Trace		3798.27	24688.74	2	13	0
	Roy's Largest Root		3798.27	24688.74	2	13	0
Treatment	Pillai's Trace		1.92	56.31	12	28	0
	Wilks' Lambda		0	83.29	12	26	0
	Hotelling's Trace		121.8	121.8	12	24	0
	Roy's Largest Root		108.6	253.41	6	14	0
a. Exact statistic
b. The statistic is an upper bound on F that yields lower bound on the significance level.
c. Design: Intercept + Treatment
			Pn- Duncan
Pn- W	Treatment	N	Subset
	s
			1	2	3	4	5
	T7	3	8.27
[truncated: 889 more rows]
